# Supplementary material for: Reliable identification at the species level of Brucella isolates with MALDI-TOF-MS
Source: BMC Microbiol. 2011 Dec 23;11:267. doi: 10.1186/1471-2180-11-267 (PMC3314589; doi:10.1186/1471-2180-11-267)
Supplement: Additional file 1 — Table S1. Strains used during the study with additional information. [file 1471-2180-11-267-S1.XLS]

## Sheet: STable 1
Supplemented Table 1. Strains used during the study with additional information.
WorkingNo.	Genus	Species	Biovar based on MLVA database	Original isolate name	Patient / Outbreakb	bruce06BRU1322_134bp_408bp_3u MLVA16	bruce08BRU1134_18bp_348bp_4uMLVA16	bruce11BRU211_63bp_257bp_2uMLVA16	bruce12BRU73_15bp_392bp_13uMLVA16	bruce42BRU424_125bp_539bp_4uMLVA16	bruce43BRU379bp_12bp_182bp_2uMLVA16	bruce45BRU233_18bp_151bp_3uMLVA16	bruce55BRU2066_40bp_273bp_3uMLVA16	bruce18BRU339_8bp_146bp_5uMLVA16	bruce19BRU324_6bp_163bp_18uMLVA16	bruce21BRU329_8bp_148bp_6uMLVA16	bruce04BRU1543_8bp_152bp_2uMLVA16	bruce07BRU1250_8bp_158bp_5uMLVA16	bruce09BRU588_8bp_156bp_7uMLVA16	bruce16BRU548_8bp_152bp_3uMLVA16	bruce30BRU1505_8bp_151bp_6uMLVA16	Host	Country	Year	Comment	Source
BM367	Brucella	abortus	1	544		4	5	4	12	2	2	3	3	6	22	8	3	5	3	4	5				Type strain B. abortus; Reference strain B. abortus biovar 1	CODA CERVA
BM368	Brucella	abortus	2	86/8/59		4	5	4	12	2	1	3	3	6	22	8	3	4	3	3	5				Reference strain B. abortus biovar 2	CODA CERVA
BM369	Brucella	abortus	3	Tulya		3	5	4	11	2	2	3	3	8	21	8	6	5	3	11	5	Human	Uganda		Reference strain B. abortus biovar 3	CODA CERVA
BM370	Brucella	abortus	4	292		4	5	4	12	2	2	3	2	6	22	8	3	4	3	3	5				Reference strain B. abortus biovar 4	CODA CERVA
BM371	Brucella	abortus	6	870		3	5	3	12	2	2	3	3	7	22	8	3	6	3	3	3				Reference strain B. abortus biovar 6	CODA CERVA
BM372	Brucella	abortus	9	C68		3	5	3	12	2	2	2	3	7	22	8	6	6	3	3	3				Reference strain B. abortus biovar 9	CODA CERVA
BM373	Brucella	abortus	1, 4a	B19		4	5	4	12	2	2	3	3	6	22	8	3	5	3	4	5				Vaccine strain	CODA CERVA
BM374	Brucella	abortus / melitentis	3 / 1	W99		3	5	2	11	2	2	3	3	5	22	7	2	5	3	5	6				Vaccine strain	CODA CERVA
BM375	Brucella	abortus	1	45/20		4	5	4	12	2	2	3	3	6	22	7	3	5	6	3	7				Vaccine strain	CODA CERVA
BM376	Brucella	abortus	1	2308		4	5	4	12	2	3	3	3	6	22	7	3	6	3	3	5				Challenge strain	CODA CERVA
BM377	Brucella	abortus	1	RB51		4	5	4	12	2	3	3	3	6	22	8	3	7	3	3	5				Vaccine strain	CODA CERVA
BM378	Brucella	abortus	1	0003093/1		4	5	4	12	2	2	3	3	6	22	7	3	5	3	5	5	Cattle	Belgium	2000		CODA CERVA
BM379	Brucella	abortus	3	AF200/90		4	5	3	11	2	2	3	1	6	22	7	4	3	9	5	3	Cattle	Belgium	1986		CODA CERVA
BM380	Brucella	abortus	3, 6a	0004016/3		4	5	3	11	2	2	3	1	6	22	7	4	4	6	3	3	Cattle	Belgium	2000		CODA CERVA
BM381	Brucella	abortus	3	97/4261		4	5	3	11	2	2	3	1	6	22	7	4	4	5	3	3	Goat antilope				CODA CERVA
BM382	Brucella	abortus	3	98/3033		4	5	3	11	2	1	3	1	6	22	7	4	4	5	4	3	Cattle	France			CODA CERVA
BM383	Brucella	abortus	5, 9a	B3196		3	5	3	13	2	2	2	3	7	22	8	6	7	3	4	3				Reference strain B. abortus biovar 5	CODA CERVA
BM384	Brucella	abortus	9	AF 270/90		3	5	3	12	2	2	2	3	7	22	8	4	6	3	6	3	Cattle Belgium 22/04/1986		1986		CODA CERVA
BM385	Brucella	canis		RM6/66		2	3	6	11	3	1	5	2	6	20	9	7	6	10	7	3	Dog	United States		Type strain NCTC 10854, ATCC 23365	CODA CERVA
BM386	Brucella	canis		D 519		2	4	5	11	3	1	5	2	6	20	9	7	7	6	7	3	Dog	Madagascar	1974		CODA CERVA
BM387	Brucella	canis		9		2	4	7	11	3	1	5	2	6	20	9	7	6	7	7	3	Dog	Romania	1993		CODA CERVA
BM388	Brucella	canis		87-62		2	4	9	11	3	1	5	2	7	21	9	8	6	12	11	3	Dog	Canada			CODA CERVA
BM389	Brucella	ceti		M 644/93/1		2	5	8	13	2	2	4	2	6	5	9	8	7	8	13	3	Short-beaked common dolphin (Delphinus delphis)		1993		CODA CERVA
BM390	Brucella	pinnipedialis		M 2466/93/4		3	5	2	13	3	2	5	2	7	22	9	4	5	6	4	3	Common seal (Phoca vitulina)		1993		CODA CERVA
BM391	Brucella	pinnipedialis		M 2006/94/6		3	5	7	12	3	2	5	7	7	23	9	4	4	6	6	6	Hooded seal (Cystophora cristata)		1994		CODA CERVA
BM392	Brucella	pinnipedialis		M2375/94/3		3	5	6	13	3	2	5	4	7	22	9	5	5	5	3	3	Grey seal (Halichoerus grypus)		1994		CODA CERVA
BM393	Brucella	pinnipedialis		M 1771/94/1		3	6	6	13	3	2	5	4	7	22	9	5	5	7	3	3	European otter (Lutra lutra)		1994		CODA CERVA
BM394	Brucella	ceti		M997/94/2		2	5	8	6	2	2	5	1	4	23	9	7	4	3	7	6	Atlantic white-sided dolphin (Lagenorhynchus acutus)		1994		CODA CERVA
BM395	Brucella	ceti		M 1661/94/3		2	5	8	6	3	2	5	1	4	23	9	5	5	3	6	5	Harbour porpoise (Phocoena phocoena)		1994		CODA CERVA
BM396	Brucella	ceti		M 452/97/2		2	5	8	6	3	2	5	1	4	23	9	6	5	3	5	5	Short-beaked common dolphin (Delphinus delphis)		1997		CODA CERVA
BM397	Brucella	ceti		M 870/97/1		2	5	8	6	3	2	5	1	4	23	9	7	5	3	7	5	\White-beaked dolphin (Lagenorhynchus albirostris)		1997		CODA CERVA
BM398	Brucella	ceti		M654/99/1		2	5	8	13	1	2	4	2	6	5	9	11	8	7	12	3	Striped dolphin (Stenella coeruleoalba)		1999		CODA CERVA
BM399	Brucella	pinnipedialis		M192/00/1		2	5	6	12	3	2	5	3	7	22	9	5	5	7	5	3	Northern minke whale (Balaenoptera acutorostrata)		2000		CODA CERVA
BM400	Brucella	pinnipedialis		M194/00/1		3	5	6	13	3	2	5	4	6	22	9	5	5	5	3	3	Grey seal (Halichoerus grypus) mesenteric LN		2000		CODA CERVA
BM401	Brucella	ceti		M187/00/1		2	5	8	6	3	2	5	1	4	23	9	6	5	3	9	5	Atlantic white-sided dolphin (Lagenorhynchus acutus)		2000		CODA CERVA
BM402	Brucella	pinnipedialis		M449/02/2		2	5	6	12	3	2	5	3	7	22	9	5	5	7	5	3	Common seal (Phoca vitulina)		2002		CODA CERVA
BM403	Brucella	ceti		M78/05/2		2	5	8	6	3	2	5	1	4	23	9	6	5	3	8	6	Harbour porpoise (Phocoena phocoena)		2005		CODA CERVA
BM404	Brucella	ceti		M13/05/1		2	5	8	13	2	2	4	2	6	5	9	8	7	9	13	3	Striped dolphin (Stenella coeruleoalba)		2005		CODA CERVA
BM405	Brucella	pinnipedialis		17g-1		3	5	9	12	3	2	5	7	7	23	9	4	4	6	7	4	Hooded seal (Cystophora cristata)		2006		CODA CERVA
BM406	Brucella	ceti		B202R-F7		2	5	2	6	3	2	5	1	4	23	9	5	6	3	7	5	Northern minke whale (Balaenoptera acutorostrata)				CODA CERVA
BM407	Brucella	melitensis	1	16M		3	4	2	13	4	2	3	3	5	18	6	2	5	8	3	6	Goat	United States		Type strain B. melitensis; Reference strain B. melitensis biovar 1, NCTC 10094, ATCC 23456	CODA CERVA
BM408	Brucella	melitensis	2	63/9		1	5	3	12	2	2	3	2	4	22	8	8	4	3	5	4				Reference strain of B. melitensis biovar 2	CODA CERVA
BM410	Brucella	melitensis	2, 3a	Ether		3	5	3	13	1	1	3	3	7	22	8	7	5	16	10	3	Goat	Italia		Reference strain of B. melitensis biovar 3	CODA CERVA
BM411	Brucella	melitensis	rough	B115		3	5	3	12	2	2	3	3	6	18	5	2	4	3	6	5	Goat	Malta			CODA CERVA
BM412	Brucella	melitensis	1	Rev 1		3	5	2	13	2	2	3	3	5	18	6	2	5	8	3	6					CODA CERVA
BM413	Brucella	melitensis	1	9904072 1STR1		3	5	2	13	3	2	3	3	7	18	6	2	4	8	4	4	Human	Belgium	1999		CODA CERVA
BM414	Brucella	melitensis	2	97/6816		3	5	3	13	1	1	3	3	7	22	8	5	4	10	12	3	Chamois (Rupicapra rupicapra)	France			CODA CERVA
BM415	Brucella	melitensis	2	97/702		3	5	3	13	1	1	3	3	7	25	8	8	5	8	6	3	Cattle	France			CODA CERVA
BM416	Brucella	melitensis	3	200204965		1	5	3	13	2	2	3	2	4	21	8	5	6	3	6	6	Human	Belgium	1998		CODA CERVA
BM417	Brucella	melitensis	2	96/11593		3	5	3	13	1	1	3	3	7	22	8	5	4	11	11	3	Chamois (Rupicapra rupicapra)	France			CODA CERVA
BM418	Brucella	melitensis	2, 3a	96/10539		3	5	3	13	1	1	3	3	7	23	8	7	2	8	5	3	Goat antilope	France			CODA CERVA
BM419	Brucella	melitensis	2	96/6031		3	5	3	13	1	1	3	3	7	25	8	10	5	10	7	3	Cattle	France			CODA CERVA
BM420	Brucella	melitensis	2	96/4686		3	5	3	13	1	1	3	3	7	25	8	10	5	8	8	3	Swine	France			CODA CERVA
BM421	Brucella	neotomae		5K33		4	5	4	13	4	3	5	1	6	21	9	3	6	3	7	3				Type strain	CODA CERVA
BM422	Brucella	ovis		63/290		3	5	2	10	1	1	5	2	3	4	9	5	8	9	11	2				Type strain	CODA CERVA
BM423	Brucella	ovis		Réo 198		3	5	2	10	1	1	5	2	3	4	9	9	9	9	13	2	Ram	United States	1971		CODA CERVA
BM424	Brucella	ovis		76-247		3	5	2	10	1	1	5	2	3	4	9	8	7	14	9	2	Ram	France	1971		CODA CERVA
BM425	Brucella	ovis		91-266		3	5	2	10	1	1	5	2	3	4	9	6	7	15	7	2	Ram	Argentina			CODA CERVA
BM426	Brucella	suis	1	1330		2	4	3	10	4	1	5	2	4	23	9	6	6	5	5	3	Swine	United States		Type strain B. suis; Reference strain B. suis biovar 1	CODA CERVA
BM427	Brucella	suis	2	Thomsen		2	4	8	15	6	1	5	2	6	22	9	9	9	18	2	4	Swine	Denmark		Reference strain B. suis biovar 2	CODA CERVA
BM428	Brucella	suis	3	686		2	4	4	11	3	1	5	2	4	19	9	7	5	10	5	5	Swine	United States		Reference strain B. suis biovar 3	CODA CERVA
BM430	Brucella	suis	5	513		1	2	9	17	1	2	5	5	7	22	9	9	5	3	9	5	wild rodent	former USSR		Reference strain B. suis biovar 5	CODA CERVA
BM431	Brucella	suis	1	S2 Chine		2	4	6	10	4	1	5	2	4	19	9	6	5	8	6	3					CODA CERVA
BM432	Brucella	suis	1, 3a	04-2987		2	4	6	10	4	1	5	2	5	19	9	5	6	5	5	3	Wild boar	Belgium	1994		CODA CERVA
BM433	Brucella	suis	1	01-5744		2	4	6	10	4	1	5	2	4	19	9	7	7	6	5	3	Hare	France			CODA CERVA
BM434	Brucella	suis	2	S120		2	4	8	15	6	1	5	6	6	22	9	15	7	10	2	11	Swine	Croatia			CODA CERVA
BM435	Brucella	suis	2	S275		2	4	8	15	6	1	5	6	6	22	9	7	5	15	2	10					CODA CERVA
BM436	Brucella	suis	2	00-9182		2	5		14	6	1	5	2	6	22	9	13	5	9	2	4					CODA CERVA
BM437	Brucella	suis	1	04-3025-3		2	4	6	10	4	1	5	2	4	19	9	6	6	5	5	3	Human				CODA CERVA
BM438	Brucella	suis	3	03-3081-2		2	4	6	10	4	1	5	2	4	19	9	5	6	5	5	3	Swine	Polynesia			CODA CERVA
BM439	Brucella	suis	2	96/6378		2	4	8	15	6	1	3	2	6	22	9	8	7	14	2	4	Wild boar	Belgium	2004		CODA CERVA
BM665	Brucella	suis	1	0443/69		2	4	6	10	4	1	5	2	4	19	9	8	5	8	6	3	Unkown	The Netherlands	1969		RIVM
BM666	Brucella	melitensis	1	4384/74		3	5	3	13	6	2	3	3	7	18	6	2	3	8	8	5	Human	The Netherlands	1974		RIVM
BM667	Brucella	melitensis	1	4423/74		3	5	3	13	5	2	3	3	7	18	6	2	5	8	7	5	Human	The Netherlands	1974		RIVM
BM668	Brucella	melitensis	2, 3a	5260/75		3	6	3	13	1	1	3	3	6	25	8	2	5	8	9	3	Human	The Netherlands	1975		RIVM
BM669	Brucella	abortus	3, 6a	451/75		1	6	3	12	2	2	3	1	7	22	8	4	8	8	5	3	Human	The Netherlands	1975		RIVM
BM671	Brucella	melitensis	1	8519/78		3	5	3	13	5	3	3	3	6	18	5	2	5	6	9	4	Human	The Netherlands	1978		RIVM
BM672	Brucella	melitensis	1	9060/79		3	5	3	13	5	3	3	3	6	18	5	2	5	6	9	4	Human	The Netherlands	1979		RIVM
BM673	Brucella	melitensis	1	9113/79		3	5	3	13	5	3	3	3	6	18	5	2	5	5	9	4	Human	The Netherlands	1979		RIVM
BM674	Brucella	melitensis	2, 3, rougha	10162/80		3	5	3	13	1	1	3	3	9	19	8	4	5	8	5	3	Human	The Netherlands	1980		RIVM
BM675	Brucella	abortus	1	10292/80		3	5	4	11	2	2	3	3	7	21	8	5	6	4	6	4	Human	The Netherlands	1980		RIVM
BM676	Brucella	melitensis	1, rougha	10303/80		3	5	3	13	5	2	3	3	6	18	5	2	5	9	7	5	Human	The Netherlands	1980		RIVM
BM677	Brucella	melitensis	3	12095/82		3	5	3	13	1	1	3	3	7	22	8	7	6	10	10	3	Human	The Netherlands	1982		RIVM
BM678	Brucella	melitensis	1, 2, 3a	12140/82		1	5	3	13	3	2	3	2	4	6	8	4	4	3	6	6	Human	The Netherlands	1982		RIVM
BM679	Brucella	melitensis	1, rougha	84-00767		3	5	3	13	5	2	3	3	6	18	5	2	6	10	5	7	Unkown	The Netherlands	1984		RIVM
BM680	Brucella	melitensis	2	84-00391		1	5	3	13	2	2	3	2	4	21	8	7	7	3	8	5	Unkown	The Netherlands	1984		RIVM
BM681	Brucella	melitensis	1, rougha	85-00541		3	5	3	13	5	2	3	3	6	18	5	2	5	9	7	5	Human	The Netherlands	1985		RIVM
BM682	Brucella	melitensis	2	85-00696	Outbreak 1 Patient d	3	5	3	13	1	1	3	3	7	25	8	5	5	9	8	3	Human	The Netherlands	1985	Infection related to profession: meat transporter from Italy	RIVM
BM683	Brucella	melitensis	2, 3a	85-01241	Outbreak 1	3	6	3	13	1	1	3	3	9	25	8	5	5	9	8	3	Human	The Netherlands	1985	Infection related to profession: laboratorium worker	RIVM
BM684	Brucella	melitensis	2	85-01650	Outbreak 1 Patient d	3	5	3	13	1	1	3	3	7	25	8	5	5	9	9	3	Human	The Netherlands	1985	Infection related to profession: meat transporter from Italy	RIVM
BM685	Brucella	melitensis	2	85-01651	Outbreak 1	3	5	3	13	1	1	3	3	7	25	8	5	5	9	8	3	Human	The Netherlands	1985	Infection related to profession: laboratorium worker	RIVM
BM686	Brucella	melitensis	2	85-01652	Outbreak 1	3	5	3	13	1	1	3	3	7	25	8	5	5	9	8	3	Human	The Netherlands	1985	Infection related to profession: laboratorium worker	RIVM
BM687	Brucella	melitensis	2	85-01653	Outbreak 1	3	5	3	13	1	1	3	3	7	25	8	5	5	9	8	3	Human	The Netherlands	1985	Infection related to profession: laboratorium worker	RIVM
BM689	Brucella	melitensis	3	88-00984		1	5	3	13	2	2	3	2	4	21	8	5	12	3	10	5	Human	The Netherlands	1988		RIVM
BM690	Brucella	melitensis	rough	89-00431		3	4	3	13	5	2	3	3	6	18	5	2	4	3	5	5	Human	The Netherlands	1989		RIVM
BM691	Brucella	melitensis	1	89-00464		1	5	3	13	3	2	3	2	4	19	8	3	4	3	5	5	Human	The Netherlands	1989		RIVM
BM692	Brucella	melitensis	rough	89-00472	Outbreak 4	3	5	3	13	5	2	3	3	6	18	5	2	4	3	6	5	Human	The Netherlands	1989	Origin of infection: source related to connection with Spain	RIVM
BM693	Brucella	melitensis	1, rougha	89-00473	Outbreak 4	3	4	3	13	5	2	3	3	6	18	5	2	5	3	5	5	Human	The Netherlands	1989	Origin of infection: source related to connection with Spain	RIVM
BM694	Brucella	melitensis	3	89-00767		1	5	3	13	2	2	3	2	4	21	8	5	12	3	10	5	Human	The Netherlands	1989	Infection related to profession: laboratorium worker	RIVM
BM695	Brucella	melitensis	1, rougha	89-01155		3	5	3	13	5	2	3	3	6	18	5	2	4	6	5	5	Human	The Netherlands	1989		RIVM
BM696	Brucella	abortus	1, 3, 4, 5, 6, 9a	89-00676	Patient a	3	5	4	12	2	2	3	3	7	22	8	6	3	4	5		Human	The Netherlands	1989		RIVM
BM697	Brucella	abortus	1, 6a	89-00677	Patient a	3	5	4	12	2	2	3	3	7		8	6	3	5	5		Human	The Netherlands	1989		RIVM
BM698	Brucella	melitensis	3	89-00463		1	5	2	13	3	2	3	2	5	22	8	5	4	6	8	3					RIVM
BM699	Brucella	melitensis	1, 2, 3a	89-00586		1	5	3	13	2	2	3	2	4	21	8	6	8	5	7	5	Human	The Netherlands	1989		RIVM
BM700	Brucella	melitensis	2, 3a	90-00820		3	6	3	14	1	1	3	3	7	22	8	5	4	7	5	3	Human	The Netherlands	1990		RIVM
BM701	Brucella	melitensis	3	90-01418		1	5	3	13	2	2	3	2	4	21	8	4	4	4	6	5	Human	The Netherlands	1990		RIVM
BM702	Brucella	melitensis	1, 2, 3a	91-00704		1	5	3	13	3	2	3	2	4	22	8	7	4	3	6	4	Human	The Netherlands	1991	Origin of infection: source related to connection with Turkey	RIVM
BM703	Brucella	melitensis	2, 3a	91-00760		1	5	3	13	2	2	3	2	4	21	8	6	5	5	10	5	Human	The Netherlands	1991	Origin of infection: source related to connection with Turkey	RIVM
BM704	Brucella	suis	3	91-00542		2	4	4	11	3	1	5	2	4	19	9	7	8	9	12	3	Human	The Netherlands	1991		RIVM
BM705	Brucella	melitensis	3	92-00118		1	5	3	13	3	2	3	2	6	18	8	5	4	10	7	6	Human	The Netherlands	1992		RIVM
BM706	Brucella	suis	1	92-00732		2	4	6	10	4	1	5	2	4	19	9	6	6	7	7	3	Human	The Netherlands	1992		RIVM
BM707	Brucella	melitensis	2, 3a	93-00613		1	5	3	13	3	2	3	2	4	21	8	7	4	9	6	3	Human	The Netherlands	1993	Origin of infection; source related to connection with Turkey	RIVM
BM708	Brucella	melitensis	2, rougha	93-00604		3	5	6	13	5	2	3	3	6	18	5	2	5	8	5	6	Human	The Netherlands	1993	Origin of infection: source related to connection with Portugal	RIVM
BM709	Brucella	melitensis	3	94-00085		1	5	6	13	2	2	3	2	4	21	8	5	7	5	9	5	Human	The Netherlands	1994		RIVM
BM710	Brucella	melitensis	2, 3a	94-00089	Patient b	1	5	6	13	2	2	3	2	4	21	8	4	8	3	6	6	Human	The Netherlands	1994		RIVM
BM711	Brucella	melitensis	3	94-00090	Patient b	1	5	6	13	2	2	3	2	4	21	8	4	8	3	7	6	Human	The Netherlands	1994		RIVM
BM712	Brucella	melitensis	2, 3a	94-00091	Patient b	1	5	6	13	2	2	3	2	4	21	8	5	8	3	6	6	Human	The Netherlands	1994		RIVM
BM713	Brucella	melitensis	3	94-00092	Patient b	1	5	3	13	2	2	3	2	4	21	8	4	8	4	7	6	Human	The Netherlands	1994		RIVM
BM714	Brucella	melitensis	2	94-00344		1	5	6	13	3	2	3	2	4	21	8	6	4	4	7	4	Human	The Netherlands	1994	Origin of infection: related to stay in Syria	RIVM
BM715	Brucella	melitensis	3, rougha	94-00288	Patient c	3	5	3	13	1	1	3	3	7	22	8	6	4	9	6	3	Human	The Netherlands	1994		RIVM
BM716	Brucella	melitensis	3, rougha	94-00289	Patient c	3	5	6	13	1	1	3	3	7	22	8	6	4	9	6	3	Human	The Netherlands	1994		RIVM
BM717	Brucella	abortus	3, 6, 7a	95-00502		4	5	3	12	2	2	3	1	6	22	8	5	6	7	4	3	Human	The Netherlands	1995	Infection related to profession: slaughterer	RIVM
BM718	Brucella	melitensis	2	96-00455		1	5	6	13	2	2	3	2	4	21	8	8	7	5	7	5	Human	The Netherlands	1996	Origin of infection: related to stay in Turkey	RIVM
BM719	Brucella	melitensis	2, 3, rougha	96-00515		1	5	3	13	2	2	3	2	4	21	8	5	4	3	3	4	Human	The Netherlands	1996	Origin infection: related to stay in India	RIVM
BM720	Brucella	melitensis	2	96-00710		1	5	6	13	2	2	3	2	4	21	8	6	4	4	9	5	Human	The Netherlands	1996	Origin of infection: related to stay in China	RIVM
BM721	Brucella	melitensis	3	97-00547		1	5	3	13	2	2	3	2	4	21	8	4	6	4	10	5	Human	The Netherlands	1997	Origin of infection: related to stay in Turkey	RIVM
BM722	Brucella	abortus	1	97-00316		4	5	4	12	2	2	3	3	6	22	8	3	4	3	5	6	Human	The Netherlands	1997		RIVM
BM723	Brucella	melitensis	2, 3a	97-00716		1	5	3	13	2	2	3	2	4	21	8	5	3	4	6	6	Human	The Netherlands	1997	Origin of infection: related to stay in tropics and contact with cattle	RIVM
BM724	Brucella	melitensis	2, 3a	97-00511		1	5	3	13	3	2	3	2	4	21	8	5	4	4	7	4	Human	The Netherlands	1997	Origin of infection: related to stay in Turkey	RIVM
BM725	Brucella	melitensis	2, 3a	98-00498		1	6	3	13	2	2	3	2	4	21	8	9	5	4	9	5	Human	The Netherlands	1998	Origin of infection: related to stay in Turkey	RIVM
BM726	Brucella	melitensis	2	00-00016		1	5	3	13	3	2	3	2	6	21	8	4	5	4	6	4	Human	The Netherlands	2000		RIVM
BM727	Brucella	melitensis	2, 3a	00-00420		1	5	3	13	2	2	3	2	4	21	8	4	4	4	9	4	Human	The Netherlands	2000	Origin of infection: related to stay in Pakistan	RIVM
BM728	Brucella	melitensis	2	01-00606		1	6	3	13	3	2	3	2	4	21	8	4	5	4	6	4	Human	The Netherlands	2001	Origin of infection: source related to connection with Turkey	RIVM
BM729	Brucella	suis	1, 3a	02-00117		2	4	6	10	4	1	5	2	4	19	9	5	4	11	7	3	Human	The Netherlands	2002	Infection related to profession: poulterer	RIVM
BM730	Brucella	melitensis	3	02-00356	Outbreak 2	1	5	3	13	2	3	3	2	4	21	8	5	5	3	10	6	Human	The Netherlands	2002	Origin of infection: related to stay in Turkey	RIVM
BM731	Brucella	melitensis	1, 3a	02-00357	Outbreak 2	1	6	3	13	2	3	3	2	4	21	8	5	4	4	9	6	Human	The Netherlands	2002	Origin of infection: related to stay in Turkey	RIVM
BM732	Brucella	melitensis	2	02-00556		1	5	3	13	3	2	3	3	4	21	8	4	5	3	6	4	Human	The Netherlands	2002	Origin of infection: related to stay in Turkey	RIVM
BM733	Brucella	melitensis	2	03-00005		1	5	3	13	2	2	3	2	4	21	8	8	5	4	7	5	Human	The Netherlands	2003	Born in Turkey	RIVM
BM734	Brucella	melitensis	2, 3a	03-00306	Patient d	1	6	3	13	3	2	3	2	4	21	8	6	4	3	5	4	Human	The Netherlands	2003	Born in Iraqi	RIVM
BM735	Brucella	melitensis	2, 3a	03-00307	Patient d	1	5	3	13	3	2	3	2	4	21	8	6	4	3	5	4	Human	The Netherlands	2003	Born in Iraqi	RIVM
BM736	Brucella	melitensis	2, 3a	03-00398		1	5	4	13	3	2	3	2	4	21	8	5	4	3	5	4	Human	The Netherlands	2003	Origin of infection: related to stay in Turkey	RIVM
BM737	Brucella	melitensis	3	03-00551		1	5	3	13	1	2	3	2	4	21	8	4	4	5	6	4	Human	The Netherlands	2003	Origin of infection: source related to connection with Turkey	RIVM
BM738	Brucella	melitensis	3	04-00102		1	5	3	13	3	2	3	2	4	21	8	5	5	4	5	4	Human	The Netherlands	2004	Origin of infection: related to stay in Turkey	RIVM
BM739	Brucella	melitensis	3	04-00399		1	5	3	13	3	3	3	3	4	22	8	4	4	9	9	4	Human	The Netherlands	2004	Origin of infection: related to stay in Syria and Jordan	RIVM
BM740	Brucella	melitensis	2, 3a	05-00331		1	5	3	13	3	2	3	2	4	21	8	7	5	4	13	7	Human	The Netherlands	2005	Origin of infection: related to stay in Syria and Jordan	RIVM
BM741	Brucella	melitensis	2, 3a	05-00456		1	5	3	13	3	2	3	2	4	21	8	4	4	5	8	4	Human	The Netherlands	2005	Origin of infection: source related to connection with Turkey	RIVM
BM742	Brucella	melitensis	3	05-00483		1	5	3	13	3	2	3	2	4	21	8	6	5	9	6	3	Human	The Netherlands	2005	Origin of infection: source related to connection with Turkey	RIVM
BM743	Brucella	melitensis	2, 3a	06-00067		1	5	3	13	3	2	3	2	4	21	8	7	4	4	13	7	Human	The Netherlands	2006	Origin of infection: related to stay in Tibet	RIVM
BM744	Brucella	melitensis	2	06-00267	Outbreak 3	1	5	3	13	3	2	3	2	4	21	8	4	5	5	5	4	Human	The Netherlands	2006	Origin of infection: source related to connection with Turkey	RIVM
BM745	Brucella	melitensis	2, 3a	06-00298		1	5	3	13	3	2	3	2	4	18	8	6	4	4	7	6	Human	The Netherlands	2006		RIVM
BM746	Brucella	melitensis	2	06-00321	Outbreak 3	1	5	3	13	3	2	3	2	4	21	8	4	5	3	5	4	Human	The Netherlands	2006	Origin of infection: source related to connection with Turkey	RIVM
BM747	Brucella	melitensis	2, 3a	06-00322		1	5	3	13	3	2	3	2	4	21	8	5	4	4	5	4	Human	The Netherlands	2006	Origin of infection: related to stay in Middle East	RIVM
BM748	Brucella	melitensis	2	06-00466		1	5	3	13	3	2	3	2	4	21	8	4	5	4	7	4	Human	The Netherlands	2006		RIVM
BM749	Brucella	melitensis	2	06-00572		1	5	3	13	3	2	3	2	4	21	8	6	4	4	7	5	Human	The Netherlands	2006	Origin of infection: source related to connection with Turkey	RIVM
BM750	Brucella	melitensis	2, 3a	06-00579		1	5	3	13	2	2	3	2	4	21	8	7	8	4	8	7	Human	The Netherlands	2006	Origin of infection: related to stay in Turkey	RIVM
BM751	Brucella	melitensis	3	07-00122		1	5	3	13	2	2	3	2	4	21	8	6	7	3	6	5	Human	The Netherlands	2007	Origin of infection: related to stay in Turkey	RIVM
BM752	Brucella	melitensis	3	07-00598		1	5	3	13	2	2	3	2	4	21	8	7	9	4	8	6	Human	The Netherlands	2007	Origin of infection: related to stay in Turkey	RIVM
BM753	Brucella	melitensis	2, 3a	08-00058		1	5	3	13	3	2	3	2	4	21	8	4	4	4	8	4	Human	The Netherlands	2008		RIVM
BM754	Brucella	melitensis	3	08-00214		1	5	3	13	2	2	3	2	4	21	8	5	10	4	7	5	Human	The Netherlands	2008	Born in Turkey	RIVM
BM755	Brucella	melitensis	2, 3a	08-00487		1	5	3	13	3	3	3	2	4	21	8	4	6	4	6	4	Human	The Netherlands	2008	Origin of infection: source related to connection with India	RIVM
BM756	Brucella	abortus	4	S19		2	5	4	12	2	2	3	3	6	22	8	3	8	4	4	5					RIVM
BM757	Brucella	abortus	-	456		4	5	4	12	2	3	3	2	7	22	8	3	7	4	5	5				456 >A.C. Evans 456 > ATCC 7705	RIVM
BM758	Brucella	canis		02-00201		2	4	3	11	3	1	5	2	6	20	9	7	6	10	7	3				NCTC 10854	RIVM
BM759	Brucella	abortus	1, 4a	02-00202		1	5	4	12	2	2	3	2	6	22	8	3	5	3	3	5				ATCC 7705	RIVM
BM760	Brucella	abortus	1	02-00203		4	5	4	12	2	2	3	3	4	22	8	3	6	3	5	5	Goat	Malta	1936	NCTC 5060c	RIVM
BM761	Brucella	suis	1	02-00204		2	3	6		4	1	5	2		19	9	11	5	6	7	3				NCTC 5061	RIVM
BM762	Brucella	ceti		09-00387		2	5	8	6	3	2	5	1	4	23	9	6	4	3	5	6				NCTC 12891	RIVM
BM763	Brucella	pinnipedialis		09-00388		3	5	6	13	3	2	5	4	7	22	9	5	5	6	2	9				NCTC 12890	RIVM
BM764	Brucella	melitensis	1	09-00389		3	4	2	13	1	2	3	3	6	18	6	2	4	6	4	6				NCTC 11362	RIVM
BM765	Brucella	abortus	3	09-00390		3	5	3	12	2	2	3	1	6	22	8	4	5	5	4	3				NCTC 10506	RIVM
anumber of allele differences also described for other biovar type(s)
b Patient (a-d); isolates from the same patient, Outbreak (1-3); isolates epidemiological linked to each other
c NCTC discarded this strain in 1952, identified as B. melitensis (personal communication with Dr. B. Holmes, NCTC)
